# Supplementary material for: Prolonged use of a proton pump inhibitor reduces microbial diversity: implications for Clostridium difficile susceptibility
Source: Microbiome. 2014 Nov 25;2:42. doi: 10.1186/2049-2618-2-42 (PMC4242847; doi:10.1186/2049-2618-2-42)
Supplement: Additional file 1 — Metadata. Table showing sample metadata, along with the number of paired reads after quality control. [file 2049-2618-2-42-S1.xls]

## Sheet: Metadata
Sample ID	Subject	Sampling Time (days after initial collection)	PPI Dose (per day)	Gender	Age	Race	BMI	HealthState	Sequences per Sample
Dc01a	CD01	0	0	Female	47	White	39.4	CDI	162245
Dc02a	CD02	0	0	Female	63	White	24.7	CDI	143775
Dc03a	CD03	0	0	Female	34	White	26.5	CDI	144205
Dc04a	CD04	0	0	Female	20	White	16.6	CDI	87833
Dc05a	CD05	0	0	Female	40	White	33.2	CDI	3266459
D01a	HV01	0	1	Male	27	White/Hispanic	19.6	Healthy Volunteer	145828
D01b	HV01	7	1	Male	27	White/Hispanic	19.6	Healthy Volunteer	383786
D01c	HV01	28	1	Male	27	White/Hispanic	19.6	Healthy Volunteer	126715
D01d	HV01	56	1	Male	27	White/Hispanic	19.6	Healthy Volunteer	88845
D02a	HV02	0	1	Female	26	Asian	18.6	Healthy Volunteer	211275
D02b	HV02	7	1	Female	26	Asian	18.6	Healthy Volunteer	378447
D02c	HV02	28	1	Female	26	Asian	18.6	Healthy Volunteer	75506
D02d	HV02	56	1	Female	26	Asian	18.6	Healthy Volunteer	187152
D03a	HV03	0	2	Female	55	White	25.5	Healthy Volunteer	362024
D03b	HV03	7	2	Female	55	White	25.5	Healthy Volunteer	389530
D03c	HV03	28	2	Female	55	White	25.5	Healthy Volunteer	125589
D03d	HV03	56	2	Female	55	White	25.5	Healthy Volunteer	404699
D04a	HV04	0	2	Male	30	White	30	Healthy Volunteer	525641
D04b	HV04	7	2	Male	30	White	30	Healthy Volunteer	126000
D04c	HV04	28	2	Male	30	White	30	Healthy Volunteer	103424
D04d	HV04	56	2	Male	30	White	30	Healthy Volunteer	424288
D05a	HV05	0	1	Female	53	White	24.9	Healthy Volunteer	1084450
D05b	HV05	7	1	Female	53	White	24.9	Healthy Volunteer	569441
D05c	HV05	28	1	Female	53	White	24.9	Healthy Volunteer	836474
D05d	HV05	56	1	Female	53	White	24.9	Healthy Volunteer	173525
D06a	HV06	0	1	Female	54	White	23.1	Healthy Volunteer	133889
D06b	HV06	7	1	Female	54	White	23.1	Healthy Volunteer	263741
D06c	HV06	28	1	Female	54	White	23.1	Healthy Volunteer	94574
D06d	HV06	56	1	Female	54	White	23.1	Healthy Volunteer	161441
D07a	HV07	0	2	Female	18	White	29.7	Healthy Volunteer	325215
D07b	HV07	7	2	Female	18	White	29.7	Healthy Volunteer	133942
D07c	HV07	28	2	Female	18	White	29.7	Healthy Volunteer	132159
D07d	HV07	56	2	Female	18	White	29.7	Healthy Volunteer	167737
D08a	HV08	0	2	Male	33	Hispanic/Black/AmericanIndian	25.8	Healthy Volunteer	214943
D08b	HV08	7	2	Male	33	Hispanic/Black/AmericanIndian	25.8	Healthy Volunteer	144435
D08c	HV08	28	2	Male	33	Hispanic/Black/AmericanIndian	25.8	Healthy Volunteer	210242
D08d	HV08	56	2	Male	33	Hispanic/Black/AmericanIndian	25.8	Healthy Volunteer	180258
D09a	HV09	0	1	Male	55	White	24.7	Healthy Volunteer	558630
D09b	HV09	7	1	Male	55	White	24.7	Healthy Volunteer	135948
D09c	HV09	28	1	Male	55	White	24.7	Healthy Volunteer	122246
D09d	HV09	56	1	Male	55	White	24.7	Healthy Volunteer	187375
D10a	HV10	0	2	Male	57	White	25.6	Healthy Volunteer	733289
D10b	HV10	7	2	Male	57	White	25.6	Healthy Volunteer	208516
